# Supplementary material for: A systems approach discovers the role and characteristics of seven LysR type transcription factors in Escherichia coli
Source: Sci Rep. 2022 May 4;12:7274. doi: 10.1038/s41598-022-11134-7 (PMC9068703; doi:10.1038/s41598-022-11134-7)
Supplement: Supplementary file 2 — Supplementary Information 2. [file 41598_2022_11134_MOESM2_ESM.xlsx]

## Sheet: yneJGlycGlu_Nit vsWTGlycGlu_Nit
	baseMean	log2FoldChange	lfcSE	stat	pvalue	padj
b0197	2276.94	1.36997	0.267717	5.11721	3.10095e-07	1.58548e-05	metQ	DL-methionine transporter subunit
b0198	184.005	1.48451	0.446975	3.32123	0.000896228	0.0137915	metI	DL-methionine transporter subunit
b0199	384.315	2.016	0.359972	5.60046	2.13789e-08	1.50603e-06	metN	DL-methionine transporter subunit
b0214	87.0235	1.21469	0.382418	3.17634	0.00149147	0.0209484	rnhA	ribonuclease HI, degrades RNA of DNA-RNA hybrids
b0260	107.083	3.74953	0.490602	7.64271	2.12693e-14	4.81597e-12	mmuP	CP4-6 prophage; putative S-methylmethionine transporter
b0261	122.192	2.32645	0.45496	5.11352	3.16208e-07	1.59108e-05	mmuM	CP4-6 prophage; S-methylmethionine:homocysteine methyltransferase
b0272	73.2965	1.68597	0.427155	3.94698	7.91435e-05	0.00190064	yagI	CP4-6 prophage; putative DNA-binding transcriptional regulator
b0273	514.731	1.44844	0.360559	4.01721	5.88911e-05	0.00149348	argF	ornithine carbamoyltransferase 2, chain F; CP4-6 prophage
b0599	130.079	2.56084	0.343952	7.44535	9.66866e-14	2.04331e-11	ybdH	putative oxidoreductase
b0600	232.687	3.60404	0.345918	10.4188	2.0356e-25	4.80283e-22	ybdL	methionine aminotransferase, PLP-dependent
b0634	106.35	1.05366	0.341529	3.08513	0.00203463	0.0265423	mrdB	cell wall shape-determining protein
b0674	1959.97	2.08722	0.286321	7.28978	3.1045e-13	5.46737e-11	asnB	asparagine synthetase B
b0728	1753.15	1.04189	0.332543	3.1331	0.00172969	0.0235327	sucC	succinyl-CoA synthetase, beta subunit
b0754	1859.08	1.09811	0.300508	3.65419	0.000257997	0.00517627	aroG	3-deoxy-D-arabino-heptulosonate-7-phosphate synthase, phenylalanine repressible
b0797	134.205	1.22524	0.323572	3.7866	0.000152724	0.00336206	rhlE	ATP-dependent RNA helicase
b0799	96.5437	1.39512	0.324332	4.30153	1.69622e-05	0.00055433	dinG	ATP-dependent DNA helicase
b0927	868.591	1.11556	0.33049	3.37549	0.000736852	0.0117971	ycbL	putative metal-binding enzyme
b1037	128.687	1.19536	0.372048	3.21292	0.00131392	0.0190211	csgG	curli production assembly/transport outer membrane lipoprotein
b1076	308	2.19728	0.405577	5.41766	6.0385e-08	3.91272e-06	flgE	flagellar hook protein
b1077	66.9623	3.07602	0.902724	3.40748	0.00065565	0.0108251	flgF	flagellar component of cell-proximal portion of basal-body rod
b1109	609.504	1.22529	0.343269	3.56948	0.000357685	0.00670923	nagZ	beta N-acetyl-glucosaminidase
b1163	361.331	1.6657	0.42281	3.93958	8.16233e-05	0.00194546	bluF	anti-repressor for YcgE, blue light-responsive; FAD-binding; has c-di-GMP phosphodiesterase-like EAL domain, but does not degrade c-di-GMP
b1189	526.642	1.04657	0.344642	3.03669	0.0023919	0.0303292	dadA	D-amino acid dehydrogenase
b1243	3663.11	1.16059	0.330069	3.5162	0.000437769	0.00792988	oppA	oligopeptide transporter subunit
b1244	307.367	1.34571	0.375568	3.58312	0.000339519	0.00652288	oppB	oligopeptide transporter subunit
b1245	206.07	1.497	0.350306	4.27339	1.9252e-05	0.000610289	oppC	oligopeptide transporter subunit
b1246	251.948	1.78547	0.30766	5.80337	6.49933e-09	4.90544e-07	oppD	oligopeptide transporter subunit
b1247	396.518	1.88524	0.325385	5.79386	6.87856e-09	5.07094e-07	oppF	oligopeptide transporter subunit
b1262	418.198	1.04619	0.302292	3.46087	0.000538432	0.0092261	trpC	fused indole-3-glycerolphosphate synthetase/N-(5-phosphoribosyl)anthranilate isomerase
b1287	327.35	1.42499	0.340006	4.19108	2.77631e-05	0.000807422	yciW	putative oxidoreductase
b1375	21.7652	2.93238	0.715464	4.09857	4.15719e-05	0.00113606	ynaE	cold shock protein, Rac prophage
b1467	30.5765	1.47251	0.501976	2.93342	0.00335254	0.0383666	narY	nitrate reductase 2 (NRZ), beta subunit
b1512	164.62	1.33816	0.312104	4.28754	1.80662e-05	0.000578483	lsrR	Transcriptional regulator LsrR
b1525	222.166	1.3203	0.418128	3.15765	0.00159045	0.0220163	sad	succinate semialdehyde dehydrogenase, NAD(P)+-dependent
b1526	26.0909	-6.69324	1.51882	-4.40687	1.04873e-05	0.000353668	yneJ	Uncharacterized HTH-type transcriptional regulator YneJ
b1527	14.1136	2.77936	0.921931	3.01471	0.00257221	0.0322289	yneK	uncharacterized protein
b1630	79.8522	1.3329	0.377384	3.53194	0.000412517	0.0075402	rsxD	Ion-translocating oxidoreductase complex subunit D
b1634	44.6474	1.51352	0.458011	3.30455	0.000951295	0.01436	dtpA	Dipeptide and tripeptide permease A
b1687	828.258	1.0201	0.290597	3.51035	0.000447517	0.00801485	ydiJ	putative FAD-linked oxidoreductase
b1706	687.132	1.42675	0.276518	5.15968	2.47367e-07	1.30692e-05	ydiU	UPF0061 family protein
b1824	126.425	1.47004	0.466216	3.15313	0.00161532	0.0222315	yobF	DUF2527 family heat-induced protein
b1891	63.0607	1.4072	0.390768	3.60112	0.000316847	0.006162	selO	Protein adenylyltransferase SelO
b1922	134.985	1.99819	0.671526	2.9756	0.00292418	0.0349798	fliA	RNA polymerase, sigma 28 (sigma F) factor
b1945	59.2106	2.06202	0.628314	3.28182	0.00103139	0.015278	fliM	flagellar motor switching and energizing component
b1985	115.75	1.09408	0.35712	3.06363	0.00218671	0.0284093	yeeO	putative multdrug exporter, MATE family
b2019	577.209	1.99559	0.419638	4.7555	1.97954e-06	8.04504e-05	hisG	ATP phosphoribosyltransferase
b2020	595.767	3.18399	0.527844	6.03208	1.61866e-09	1.3503e-07	hisD	bifunctional histidinal dehydrogenase/ histidinol dehydrogenase
b2021	383.737	3.44288	0.5294	6.50335	7.85491e-11	8.58623e-09	hisC	histidinol-phosphate aminotransferase
b2022	616.711	3.67164	0.453447	8.09718	5.6248e-16	1.78306e-13	hisB	fused histidinol-phosphatase/imidazoleglycerol-phosphate dehydratase
b2023	157.482	3.27412	0.409997	7.98571	1.39715e-15	4.02634e-13	hisH	imidazole glycerol phosphate synthase, glutamine amidotransferase subunit with HisF
b2024	194.857	3.47769	0.482583	7.20641	5.74442e-13	9.1049e-11	hisA	N-(5'-phospho-L-ribosyl-formimino)-5-amino-1-(5'-phosphoribosyl)-4-imidazolecarboxamide isomerase
b2025	248.036	3.24925	0.374365	8.67938	3.97932e-18	2.10241e-15	hisF	imidazole glycerol phosphate synthase, catalytic subunit with HisH
b2026	249.762	3.04518	0.372263	8.18018	2.83418e-16	1.12304e-13	hisI	fused phosphoribosyl-AMP cyclohydrolase/phosphoribosyl-ATP pyrophosphatase
b2152	116.908	1.42741	0.368372	3.87491	0.000106665	0.00243258	yeiB	DUF418 family putative inner membrane protein
b2153	984.725	1.03129	0.295079	3.49497	0.000474113	0.00830352	folE	GTP cyclohydrolase I
b2242	118.262	1.38534	0.428148	3.23565	0.00121366	0.0178116	glpB	sn-glycerol-3-phosphate dehydrogenase (anaerobic), membrane anchor subunit
b2243	91.6941	1.27665	0.428913	2.97648	0.00291581	0.0349798	glpC	anaerobic sn-glycerol-3-phosphate dehydrogenase, C subunit, 4Fe-4S iron-sulfur cluster
b2278	491.458	1.19545	0.406139	2.94345	0.00324574	0.037701	nuoL	NADH:ubiquinone oxidoreductase, membrane subunit L
b2378	146.613	3.18191	0.38733	8.21498	2.12194e-16	9.60934e-14	lpxP	palmitoleoyl-acyl carrier protein (ACP)-dependent acyltransferase
b2421	540.627	1.49026	0.356098	4.18498	2.85194e-05	0.000820783	cysM	cysteine synthase B (O-acetylserine sulfhydrolase B)
b2422	583.501	1.12668	0.377842	2.98188	0.00286489	0.0347958	cysA	sulfate/thiosulfate transporter subunit
b2423	399.881	1.34355	0.395091	3.40062	0.000672341	0.0109299	cysW	sulfate/thiosulfate ABC transporter subunit
b2424	251.352	1.64955	0.394325	4.18322	2.87403e-05	0.000820783	cysU	sulfate/thiosulfate ABC transporter permease
b2425	757.891	1.2996	0.382022	3.40191	0.000669174	0.0109299	cysP	thiosulfate-binding protein
b2600	466.314	1.1878	0.383804	3.09481	0.00196939	0.0257974	tyrA	fused chorismate mutase T/prephenate dehydrogenase
b2601	622.111	1.44994	0.285437	5.07973	3.77968e-07	1.84332e-05	aroF	3-deoxy-D-arabino-heptulosonate-7-phosphate synthase, tyrosine-repressible
b2610	479.391	1.01575	0.350698	2.89635	0.00377526	0.0421394	ffh	Signal Recognition Particle (SRP) component with 4.5S RNA (ffs)
b2750	406.662	1.51882	0.367535	4.13245	3.58923e-05	0.000998057	cysC	adenosine 5'-phosphosulfate kinase
b2751	1449.67	1.73651	0.457215	3.79802	0.000145856	0.0032333	cysN	sulfate adenylyltransferase, subunit 1
b2752	1223.51	1.68911	0.399326	4.2299	2.33799e-05	0.000719555	cysD	sulfate adenylyltransferase, subunit 2
b2762	555.642	1.99252	0.367802	5.41737	6.04806e-08	3.91272e-06	cysH	phosphoadenosine phosphosulfate reductase; PAPS reductase, thioredoxin dependent
b2763	1416.71	1.8446	0.416078	4.43331	9.2799e-06	0.000316315	cysI	sulfite reductase, beta subunit, NAD(P)-binding, heme-binding
b2764	1316.08	1.97398	0.414236	4.76535	1.88522e-06	7.76124e-05	cysJ	sulfite reductase, alpha subunit, flavoprotein
b2820	447.512	1.25653	0.28597	4.39391	1.1133e-05	0.000371492	recB	exonuclease V (RecBCD complex), beta subunit
b2822	339.902	1.18054	0.337498	3.4979	0.000468933	0.00825844	recC	exonuclease V (RecBCD complex), gamma chain
b2903	404.707	1.31234	0.382123	3.43434	0.000593998	0.0100158	gcvP	glycine decarboxylase, PLP-dependent, subunit (protein P) of glycine cleavage complex
b2904	69.7799	1.6943	0.444609	3.81078	0.00013853	0.00311446	gcvH	glycine cleavage complex lipoylprotein
b2905	195.986	1.31603	0.418757	3.14271	0.00167391	0.0228719	gcvT	aminomethyltransferase, tetrahydrofolate-dependent, subunit (T protein) of glycine cleavage complex
b3008	600.471	1.81796	0.259435	7.00737	2.42839e-12	3.34696e-10	metC	cystathionine beta-lyase, PLP-dependent
b3162	1528.64	1.78963	0.340878	5.25007	1.52042e-07	8.76316e-06	deaD	ATP-dependent RNA helicase
b3166	276.852	1.59311	0.328287	4.85281	1.21727e-06	5.28594e-05	truB	tRNA pseudouridine synthase B: tRNA pseudouridine(55) synthase and putative tmRNA pseudouridine(342) synthase
b3168	2716.38	1.09443	0.300414	3.64308	0.000269395	0.00531804	infB	translation initiation factor IF-2
b3183	416.381	1.36425	0.339225	4.02167	5.77877e-05	0.00147731	obgE	GTPase involved in cell partioning and DNA repair
b3212	4847.45	1.8298	0.36851	4.9654	6.8561e-07	3.0611e-05	gltB	glutamate synthase, large subunit
b3213	2091.62	1.78856	0.278414	6.42412	1.32631e-10	1.35626e-08	gltD	glutamate synthase, 4Fe-4S protein, small subunit
b3271	64.7435	1.31191	0.409288	3.20534	0.00134904	0.0194385	yhdZ	putative amino-acid transporter subunit
b3279	394.057	1.74652	0.368349	4.74148	2.1216e-06	8.40684e-05	yrdA	bacterial transferase hexapeptide domain protein
b3446	48.2684	2.20202	0.435855	5.05218	4.36785e-07	2.09789e-05	yrhB	stable heat shock chaperone
b3540	318.744	2.8683	0.351781	8.15366	3.53085e-16	1.24364e-13	dppF	Dipeptide transport ATP-binding protein DppF
b3541	329.395	2.29325	0.322205	7.11737	1.10008e-12	1.6606e-10	dppD	Dipeptide transport ATP-binding protein DppD
b3542	203.581	2.39637	0.417238	5.7434	9.27934e-09	6.68534e-07	dppC	Dipeptide transport system permease protein DppC
b3543	259.393	1.9093	0.428817	4.45248	8.48826e-06	0.000292476	dppB	Dipeptide transport system permease protein DppB
b3556	509.351	3.13962	0.521656	6.01856	1.75976e-09	1.43037e-07	cspA	Cold shock protein CspA
b3779	438.028	1.206	0.343137	3.51464	0.000440357	0.00793143	gpp	guanosine pentaphosphatase/exopolyphosphatase
b3780	1060.13	1.10589	0.29511	3.7474	0.000178677	0.00377603	rhlB	ATP-dependent RNA helicase
b3787	221.009	1.11121	0.34586	3.21289	0.00131407	0.0190211	wecC	UDP-N-acetyl-D-mannosaminuronic acid dehydrogenase
b3789	104.092	1.17689	0.403616	2.91586	0.00354709	0.0400152	rffH	glucose-1-phosphate thymidylyltransferase
b3790	54.8744	1.27129	0.429075	2.96286	0.00304793	0.036052	wecD	TDP-fucosamine acetyltransferase
b3823	103.963	1.35414	0.396916	3.41166	0.000645694	0.0107165	rhtC	threonine efflux pump
b3828	177.526	2.41188	0.375051	6.4308	1.26935e-10	1.34128e-08	metR	methionine biosynthesis regulon transcriptional regulator
b3829	15319.6	2.8024	0.445183	6.29493	3.07544e-10	2.8674e-08	metE	5-methyltetrahydropteroyltriglutamate-homocysteine S-methyltransferase
b3917	269.715	1.47412	0.498969	2.95434	0.00313342	0.0369254	sbp	sulfate transporter subunit
b3939	724.544	4.0479	0.389938	10.3809	3.03018e-25	4.80283e-22	metB	Cystathionine gamma-synthase
b3940	938.123	3.69409	0.401868	9.19229	3.84554e-20	3.04759e-17	metL	Bifunctional aspartokinase/homoserine dehydrogenase 2
b3941	929.909	3.27071	0.326822	10.0076	1.41096e-23	1.49091e-20	metF	5,10-methylenetetrahydrofolate reductase
b3958	490.449	1.45647	0.373472	3.8998	9.62711e-05	0.00224397	argC	N-acetyl-gamma-glutamylphosphate reductase, NAD(P)-binding
b3959	383.552	1.62044	0.351134	4.61486	3.93353e-06	0.000146698	argB	acetylglutamate kinase
b3960	493.76	1.72428	0.379987	4.53773	5.68622e-06	0.000200281	argH	argininosuccinate lyase
b4013	695.879	2.55269	0.372059	6.86098	6.83921e-12	9.03346e-10	metA	Homoserine O-succinyltransferase
b4018	267.685	1.44781	0.304714	4.75139	2.02026e-06	8.10662e-05	iclR	Transcriptional repressor IclR
b4033	38.0843	1.69147	0.502475	3.36628	0.00076188	0.0121365	malF	Maltose/maltodextrin transport system permease protein MalF
b4034	126.274	1.59866	0.470305	3.3992	0.000675837	0.0109306	malE	Maltose/maltodextrin-binding periplasmic protein
b4036	130.922	2.59812	0.489153	5.31146	1.08749e-07	6.89468e-06	malB, lamB	Maltoporin
b4037	44.7149	1.67461	0.498117	3.36188	0.00077415	0.0122585	malM	Maltose operon periplasmic protein
b4208	1524.55	1.03689	0.314635	3.29555	0.000982297	0.0146881	cycA	D-alanine/D-serine/glycine transporter
b4242	505.608	2.14381	0.272982	7.85331	4.05207e-15	1.07042e-12	mgtA	Magnesium-transporting ATPase, P-type 1
b4254	384.523	1.25686	0.333977	3.76332	0.000167675	0.00359143	argI	ornithine carbamoyltransferase 1
b4315	233.545	1.22642	0.332193	3.69188	0.000222601	0.00456605	fimI	fimbrial protein involved in type 1 pilus biosynthesis
b4317	317.461	1.64786	0.423794	3.88835	0.000100928	0.00231843	fimD	fimbrial usher outer membrane porin protein; FimCD chaperone-usher		periplasmic chaperone
b4319	30.5419	1.95608	0.558687	3.50122	0.000463138	0.00820195	fimG	minor component of type 1 fimbriae
									fimbrial protein involved in type 1 pilus biosynthesis
									fimbrial usher outer membrane porin protein; FimCD chaperone-usher
									minor component of type 1 fimbriae
